# Supplementary material for: How Leaf Vein and Stomata Traits Are Related with Photosynthetic Efficiency in Falanghina Grapevine in Different Pedoclimatic Conditions
Source: Plants (Basel). 2022 Jun 4;11(11):1507. doi: 10.3390/plants11111507 (PMC9182941; doi:10.3390/plants11111507)
Supplement: Supplementary file 1 [file plants-11-01507-s001.zip]

Archive with 1 entries (1 files):
- plants-1665277-supplementary.pdf
